# Supplementary material for: Comparative analysis of the RTFL peptide family on the control of plant organogenesis
Source: J Plant Res. 2015 Feb 21;128(3):497–510. doi: 10.1007/s10265-015-0703-1 (PMC4408365; doi:10.1007/s10265-015-0703-1)
Supplement: Supplementary file 3 — Supplementary material 3 (XLSX 71 kb) [file 10265_2015_703_MOESM3_ESM.xlsx]

## Sheet: 工作表1
Supplementary Table 1 Amino acid sequences of the 73 motifs*
Motif 1 (Functional domain of RTFL Family)
VITVI-2	KSQVRGFHVAKRQAEMLLCWH
POPTR-9	KVQVRGFYVAKRQAELVLCWH
RTFL5	KEHKSRFYIMKRCVLMLVCWH
ARALL-2	KEHKSRFYIMKRCVLMLVCWH
ARALL-9	KKKKGRFYIIGKCITIFLSFN
THEPA-1	KEHKSRFYIMKRCVSMLLCWH
THHALV-1	KEHKSRFYIMKRCVLMLVCWH
ARALL-3	KEQKARFYIMRRCVAMLVCWH
RTFL2	KEQKARFYIMRRCVAMLVCWH
GLYMA-8	KEQRARFYIFRRCITMLVCWR
THHALV-3	KEQKARFYIMRRCVAMLVCWH
THEPA-3	KEQKARFYIMRRCVAMLVCWH
GLYMA-9	KEQRARFYIFWRCITMLVCWR
THEPA-2	KEQKGRFYIMRRCVAMLVCWH
GRMZM-7	KQQRTRLYILRRCVTMLLCWH
RICCO-3	KKQRAKFYILRRCIAMLVCWH
AQUCA-1	KEQRARFYIMRRCVTMLICWR
POPTR-5	QEQRARIYVLRRCATMLLCCC
HORVD-1	KEQRARFYIMRRCVTMLVCWK
BRADI-1	KEQRARFYIMRRCVTMLVCWK
SORBI-1	KEQRARFYIMRRCVTMLVCWK
GRMZM-1	KEQRARFYIMRRCVTMLVCWK
GLYMA-4	KEQRARFYIMRRCVIMLICWH
RTFL3	KEQKGRFYIMRRCVAMLVCWH
FRAVE-3	KEQRGRLYIMWRCTVMLLCWD
THHALV-2	KEQKGRFYIMRRCVAMLVCWH
GRMZM-2	KEQRARFYIMRRCVTMLVCWK
GRMZM-8	KQQRTRLYILRRCVTMLLCWH
ARALL-1	KEQKSRFYIIKRCVLMLVCWH
SORBI-3	KQQRTRLYILRRCVTMLLCWH
Os05t0394401_00	KQQKGKLYIIKICISMLICGS
RTFL4	KEHKSRFYIIKRCVLMLVCWH
GLYMA-14	KEQKARFYIMRRCVAMLVCWH
GLYMA-18	KEQRARFYIMRRCVIMLICWH
Os09t0306632_00	REKRARFYIFRRCVIMLLRWS
Os03t0272900_01	KEQRARFYIMRRCVTMLVCWK
RICCO-1	KEQRARFYIVRRCVTMLICWR
FRAVE-3	RQQKGRLYIIRRCVVMLLCWH
POPTR-13	KEQRARFYIMRRCVTMLICWR
GRMZM-4	KQQRARFYIMRRCVTMLVCWR
GRMZM-5	KEQRARFYIMRRCVTMLVCWR
POPTR-4	KEQRARFYIVRRCVTMLICWR
Os10t0544100_00	REQRSRFYIFRRCVAMLLCWY
GLYMA-12	KKQRAKFYILRRCIAMLLCWH
GLYMA-13	KKQRAKFYILRRCIAMLLCWH
MEDTR-3	KEQRARFYIMRRCVTMLICWR
MEDTR-7	KEERSRLYILKRCIIMLLCWH
Os01t0972300_01	KEHRARFYIVRRCVSMLVCWR
RICCO-2	KEQKARFYIMRRCVAMLVCWH
MEDTR-1	RELRVRFYIIRKCVRMLVCWK
MEDTR-1	KEQKARFYIMRRCVAMLVCWH
GLYMA-5	KEQRARFYIMRRCVTMLICWR
Os05t0179100_01	KQQRTRLYILRRCVSMLLCWH
GLYMA-6	KEQRARFYIMRRCVTMLICWR
RTFL23	RQQRAKLHIIRICITMLLSSD
THEPA-4	KEQRARFYIMRRCVIMLICWR
Os01t0844200_01	KEQRARFYIMRRCVTMLVCWH
CARPA-1	KEQKARFYIMRRCVAMLVCWH
GLYMA-15	KEQRARLYILRRCATMLLCWY
THEPA-5	KERRSRFYIARRCILMLLCWH
BRADI-4	KQQRTRLYILRRCVSMLLCWN
THHALV-5	KEQRARFYIMRRCVIMLICWR
MARPO-1	REQRARFYIIRRCITMLLCWH
GLYMA-	KEQKGRLYIIRRCVVMLLYWH
ARALL-10	RQQRAKLHIIRICITMLLSSD
RTFL8	KEQRARFYIMRRCVIMLICWR
GLYMA-32	REQRARLYIIRRCVVMLLCWH
ARALL-11	KERRSRFYIARRCILMLLCWH
POPTR-4	KEQKARFYIMRRCVAMLVCWH
MEDTR-4	KNQRAKFYIFRRCIMLLLCWN
GLYMA-33	REQRARLYIIRRCVVMLLCWH
GLYMA-34	REQRARLYIIRRCVVMLLCWH
ARALL-4	KKQRAKFYILGRCIAMLVCGR
BRADI-3	KEQRARFYIMRRCVTMLVCWR
Os01t0178850_00	KEHKTRLYILGRCVSMLLCWH
GLYMA-16	KEQRARLYILRRCATMLLCWY
RTFL7	KEQRARFYIMRRCVVMLICWT
RTFL1	RKQRAKFYILGRCLAMLVCGR
PICSI-1	KEQRARFYILRRCITILLCWH
ARALL-6	KEQRARLYILRRCATMLCCWY
GLYMA-7	KEHKARFYIMRRCVAMLVCWH
THHALV-4	REQRARFYIMRRCVVMLICWT
ROT4	KKQRAKFYILRRCIAMLVCWH
VITVI-2	KKQRAKFYILRRCIAMLVCWH
RTFL6	KERRSRFYIARRCILMLLCWH
RTFL9	KEQRARLYILRRCATMLCCWY
GRMZM-3	KEHRARFYIVRRCVSMLVCWR
SOLYC-1	KEQKAKFYIVKRCIAMLVRWN
MEDTR-2	KEQKARFYIMRRCVAMLVCWH
GLYMA-23	KEQRARFYIMRRCVIMLICWH
ARALL-5	KKQRAKFYIVRRCIAMLVCWH
GLYMA-21	KEQRARFYIMRHCVIMLICWH
BRADI-2	KEHRARFYIVRRCVSMLVCWR
RTFL20	KKKKGRFYIIGKCITMLLCSH
GLYMA-24	KEQRARFYIMRRCVIMLICWH
ARALL-7	KEQRARLYILRRCATMLCCWY
GLYMA-1	KEHRARFYIMRRCVAMLVCWH
GLYMA-22	KEQRARFYIMRHCVIMLICWH
GLYMA-20	KEQRARFYIMRHCVIMLICWH
PICSI-2	KEQRARFYILRRCITILLCWH
GLYMA-10	KKQRAKFYILRRCVAMLLCWH
GLYMA-25	KEQRARFYIMRHCVIMLICWH
GLYMA-19	KEQRARFYIIRRCVIMLICWH
GLYMA-11	KKQRAKFYILRRCVAMLLCWH
ARALL-8	KEQRARFYIMRRCVVMLICWT
RTFL11	KQQHARLCIIRLCATMLLRSY
GRMZM-9	REQRARLYIMRRCVSMLVRWK
Os01t0525350_00	REHKARLYIIRRCVVMLLCWH
RTFL22	KETRSRLYIIRRCLVMLLCWR
RTFL10	KEQRARLYILRRCATMLCCWY
POPTR-9	KEQKARFYIMRRCVAMLVCWH
THHALV-6	RQQRAKLHIIRICITLLISSD
GRMZM-10	KEQRARFYIMRRCVTMLVCWR
HORVD-2	KQQRARFYIMRRCVTMLVCWR
ARALL-16	KETRSRLYIIRRCLVMLLCWR
POPTR-9	KKQRGKFYIVRRCIAMLICWH
SOLYC-3	KEQRGRLYIMRRCVVMLLCWH
GLYMA-3	KEQKARFYIMRRCVAMLVCWH
ARALL-14	KEQKGRIYIIRRCVVMLLCSH
POPTR-13	KEQRARFYILRRCVTMLVCWH
POPTR-7	KEQRARIYILRRCATMLLCWY
RTFL15	REQKAKLYIIRRCVVMLLCWH
RTFL14	KEQRARLYIIWKCAVFLLSSH
RTFL17	KEQRAKLYIIRRCVVMLLCWH
PHYPA-1	RHQRGKLYILRRCVIMLITVA
Os05t0549232_00	REQKARLYIIRRCVVMLLCYH
ARALL-12	KEQRARLYIIWKCAVFLLSSH
AQUCA-2	KEQRARLYILRRCATMLLCWY
POPTR-92	RQQKGRLYIIRRCVVMLLCWH
THHALV-7	KEQKGRIYIIRRCVVMLLCWH
PHYPA-2	RHQHSKLYIVRRCITLLLLWH
GLYMA-17	KEQRARLYILRRCATMLLCWY
Os11t0706500_00	REQRARLYIMRRCVSLLISST
HORVD-3	REHRARLYIIRRCVVMLLCHH
MEDTR-5	KEQRARLYIVRRCATMLLCWY
Os12t0573600_01	KEQRARFYIMRRCVTMLVCWR
GLYMA-36	KEQKGRLYIIRRCVVMLLCWH
RTFL18	KEQKGRIYIIRRCMVMLLCSH
SOLYC-2	KEQKSKFYIVKRCIGMLVRWK
GLYMA-37	KEQKGRLYIIRRCVVMLLCWH
AQUCA-4	REQRGRLYIIRRCVVMLLCWR
POPTR-8	KEQRARIYILRRCATMLLCWY
POPTR-91	REQRTRLYIIWRCTVMLLCWH
AQUCA-3	KEQRSKFYILRRCVIMLVCWH
RTFL21	KEQKGRLYIIRRCVVMLICWH
ARALL-13	KEQRAKLYIIRRCVVMLLCWH
Os05t0458200_01	KEQRARLYIVRRCITMLACWR
SORBI-2	KQHKTRLYILGRCVSMLLCWH
RTFL16	REQRAKLYIIKRCVVMLLCWQ
D7MV75_ARALL	KQQRTRLYILRRCVSMLLCWH
GRMZM-6	KEHKTRLYILGRCVSMLLCWH
BRADI-5	KEQKARLYIIRRCVAMLLSWH
GLYMA-35	REQRARLYIIKRCLVMLLYWH
RICCO-4	KEQRTRLYIIWRCTVILLSWD
MEDTR-8	REQRARLYIIRRCVIMLLCWH
POPTR-90	KELRARFYILRRCVAMLLCSN
GLYMA-31	KQQKGNLYKIRICVLMLLCWH
ARALL-15	KEQKGRIYIIRRCVMMLLCSC
FRAVE-1	KEQRARIYILRRCATMLLCWT
RTFL12	KQQRTRLYILRRCVSMLLCWH
POPTR-7	KQQKTRFYILGRCISMLLCWH
CARPA-2	KEQRARLYVLRRCATMLLCLY
RICCO-5	KEQRSRLYIVRKCVVILVCWH
GLYMA-26	KQQKTRFYIFGRCIAMLLCWH
AQUCA-5	RERRSRFYIVRRCVVMLLCWH
RTFL19	KEQKGRIYIIRRCVMMLLCSH
GLYMA-38	KEGRGRFYILRRCIIMLLCSH
GLYMA-27	KQQKTRFYIFGRCIAMLLCWH
ROSI-1	REQKGRIYIIRSCVAMLLCWH
GLYMA-28	RQQRTRLYIIWRCTVLLLCWH
Os09t0306500_00	REQKARLYIIRRCVVMLLCWS
GLYMA-39	KEHKSRLYIVRRCILMLICWH
GLYMA-29	RQQRTRLYIIWRCTVLLLCWH
Os05t0110200_00	KEHRARFYIIRRCIQMLICWR
ROSI-2	REQKGRIYIISRCVVMLLCWH
Os09t0306566_00	KEHRARLYIIRRCIVMLLCWH
Os08t0357700_01	KEKRAKLYIIRRCVVMLLRWS
SORBI-4	REQKARLYIIRRCVVMLLCWS
Os01t0525700_01	KQQRARLYIIQRCVVMLLRWQ
Motif 2
GLYMA-8	KSFGRRCTRLA
GLYMA-9	KSFGRRCTRLG
RICCO-3	RSFGQKCSHLV
AQUCA-1	CAFTRKCATLV
POPTR-5	HGFTRKCASLV
HORVD-1	PSFSSRCAGLV
BRADI-1	PSFSSRCAGLV
SORBI-1	PSFSSRCAGLV
GRMZM-1	PSFSSRCAGLV
GLYMA-4	CAFARKCARLV
GRMZM-2	PSFSSRCAGLV
GLYMA-14	PSIGSKCTKLA
GLYMA-18	CAFARKCARLV
Os03t0272900_01	SSFSSRCAGLV
RICCO-1	CSFTRKCARLV
POPTR-13	CSFTRKCARLV
GRMZM-4	GSFSGRCARLV
GRMZM-5	SSFSGRCARLV
POPTR-4	CSFTRKCARLV
GLYMA-12	KSFGQKCSHIV
GLYMA-13	KSFGQKCSHIV
MEDTR-3	CAFARKCARLV
RICCO-2	SSISRKCSSLA
MEDTR-1	NSFGQRCSRKV
MEDTR-1	PSIGKKCTNIA
GLYMA-5	CAFASKCAKLV
GLYMA-6	CAFASKCARLV
THEPA-4	CAFTRKCARLV
Os01t0844200_01	PSFTCRCVRLV
CARPA-1	SSITRKCSSLA
GLYMA-15	YGISSKCASLV
THHALV-5	CAFTRKCARLV
RTFL8	CAFTRKCARLV
MEDTR-4	KTFVQKCDHFV
ARALL-4	KTFKAKCSHMV
BRADI-3	PSFPGRCARLV
GLYMA-16	YGISSKCASLV
RTFL7	YGFTRKCGRLV
RTFL1	KTFKAKCSHMV
ARALL-6	HAFTSKCASLV
GLYMA-7	PSIGKKCTSIA
THHALV-4	NGFTRKCGRLV
ROT4	KTFGQKCSHVV
VITVI-2	KSFGQKCSHLV
RTFL9	HAFTSKCASLV
MEDTR-2	SSIGRKCTNLA
GLYMA-23	CAFARKCARLV
ARALL-5	KTFGQKCSHVV
GLYMA-21	CAFARKCARLV
GLYMA-24	CAFARKCVRLV
ARALL-7	HAFTSKCVSLV
GLYMA-1	PSIGKKCTSIA
GLYMA-22	CAFARKCARLV
GLYMA-20	CAFARKCARLV
GLYMA-10	KSFGQKCSHLV
GLYMA-25	CAFARKCARLV
GLYMA-19	CAFARKCARLV
GLYMA-11	KSFGQKCSQLV
ARALL-8	YGFTRKCGRLV
RTFL11	NSFTSKCTSLM
RTFL10	HAFTSKCVSLV
POPTR-9	SSISRKCSSLA
POPTR-9	RSFGQKCSHLV
GLYMA-3	PSIGRKCTKLA
POPTR-13	RSFGRRCSSLV
POPTR-7	HGFTNKCAALV
AQUCA-2	NGFSRRCASLV
GLYMA-17	DGFCNKCASLV
MEDTR-5	NGISSKCASLV
POPTR-8	HSFTNKCAALV
AQUCA-3	RSFAQRCSRLV
Os05t0458200_01	SSFPRRCARLV
FRAVE-1	RGFSGKCAALV
CARPA-2	HGFTRKRASLI
GLYMA-2	PSIGRKCTKLA
Motif 3
ARALL-3	MEEKWKLSKKETTAS
RTFL2	MEEKWKLSKKDTTAS
THHALV-3	MDEKWKLSKKETTAS
THEPA-3	MEEKWKLSKKETTAS
THEPA-2	MDEKWKLSKKDASAA
AQUCA-1	MDEKWKLSKKECSRS
HORVD-1	VDEKWKFSKKSRNNG
BRADI-1	VDEKWKFSKKSRNNG
SORBI-1	VDEKWKFSKKSRNNG
GRMZM-1	DDEKWKFSKKSRNNG
GLYMA-4	NSEKLRLPKKEGRSS
RTFL3	MDEKWRLSKKDALAA
THHALV-2	MDEKWKLSKKDALAA
GRMZM-2	VDEKWKFSKKSRNNG
Os03t0272900_01	VDDKWKFSKKSRNNG
RICCO-1	FDEKWKLSKKEGSSR
POPTR-13	FDEKWKLTKKEGSSR
POPTR-4	FDEKWKLSKKEGSSR
MEDTR-3	FDEKWKLSKKEGSTR
RICCO-2	MDEKWKPSKKEGSSS
MEDTR-1	MDEKWKLSKKEKSSN
GLYMA-5	FDEKWKLSKKEGSTR
GLYMA-6	FDEKWKLSKKEGSTR
THEPA-4	LDDKWKLSKKDGFSG
CARPA-1	MDDKWKPSKKEASSS
THHALV-5	LDEKWKLTKKDGFYG
RTFL8	LDEKWKLSKKDGGAS
POPTR-4	MDEKWKLSKKEGSSS
GLYMA-7	MDEKWKVSKKEAGSS
THHALV-4	LSERWKLSSKKESFG
GRMZM-3	GDDRWRLSKKGRSRS
SOLYC-1	MDEKWKLSKEDPNNN
BRADI-2	GDDKWKLSKKGRSRS
GLYMA-1	MDEKGKVWKKEAGSS
HORVD-2	MDDKWKLSRKGSRRS
Os12t0573600_01	MDDKWKLTKKGSRRL
SOLYC-2	MDERWKLSKDDPCCN
GLYMA-2	MDEKRKASKKDTGSF
Motif 4
RTFL5	SSEPIFRRSFSAKPTSSKSPFLSRSGSTKCPVDTSSTSKCS
ARALL-2	SSEPIFRRSFSAKPAPSKSLFLSRSSSTKCQADTSSASKCS
THEPA-1	SSEPIFRRSFSAKPTPSKSPFLSRSGSTKCQADTSSTKCSI
THHALV-1	SSEPIFRRSFSAKPTPSKSPFLSRSGSTTTKCPNDASSSSS
ARALL-3	SSKSKFSRSFSTSASSTKSPIFVRSSSTKCSVPSSSSSSSS
RTFL2	SSKSKFSRSFSTSASSTKSPIFVRSSSTKCSVPSSSSSSSS
THHALV-3	SSKSMFSRSFSTSASSTKSPIFVRSSSTKCSIPSSTYSSSS
THEPA-3	SSKSKFSRSFSTSASSAKSPLFIRSSSTKCSVPSSSSSSSS
THEPA-2	SSKSKFSRSFSTSASSSKAPAFVRSSSTKCSVSSSSSSISR
RTFL3	SSKSKFSRSFSTSASSSKAPAFVRSSSTKCSVPSSSSSSIS
THHALV-2	SSKSKFSRSFSTSASSSKAPVFVRSSSTKCSVPSSSSSISR
ARALL-1	SSEPIFRRSFSSKPKASKSLILSRSCSTKSSADFSSKSSLS
RTFL4	SSDLIFRRSFSAKPKTSKSLLLSRSCSTKSSADLSSKSSSL
MEDTR-1	TKSSLFSRSCSTRGSSSNSPLLLKSFSQKSSSTSNNSGNLS
CARPA-1	SSKSVFTRSFSTKSSSKSPLLIKSSSTKCSSSSSSSSSKCP
SOLYC-1	SSKSSLRRSYSQHCPISSDPPLPRSYSQKTSSSSKSRLSKS
MEDTR-2	SSKSLFSRSSSTRSSTSNSSLLRSSSSSSKCNLQRSFSQKN
GLYMA-1	LFSRSCSTRGSSSNSSSNSPLLIRSLSQKSSSTSSKTTNIP
GLYMA-3	STRSLFSRSTSTSNSPLLRSLSQKSSSSSSKCNNNNLPRSF
GLYMA-2	SPGSLFSRSTSTSNSPLLRSLSQKSSSSSSKCNNNNLPRSF
Motif 5
GRMZM-7	SASVCSAYHHLSVPAAAADAA
GRMZM-8	ASAVCSAYRQLSAPAAAADRG
SORBI-3	STSVCSAAYHHLSAADAAAAD
Os01t0972300_01	SASVTASRHATTAWSAAGAGG
Os05t0179100_01	SASICSAYRHLSATPADDNGD
BRADI-4	SASVCSSYHHLSTQADADDGG
Os01t0178850_00	ASSVCSAYRHLSSSSAMGPTP
Motif 6
FRAVE-3	KVSSRKLGGYL
GLYMA-	KVSCRRLGGNL
GLYMA-32	RLSSRGLGGAL
GLYMA-33	ISSNRGIGGVL
GLYMA-34	ISSNRGIGGVL
SOLYC-3	KMSSRRLGKFL
ARALL-14	RSISRRLGKYM
RTFL15	KMWSRGVGGVV
RTFL17	RVSSKGLGAVL
POPTR-92	KMSCRRLGGYL
THHALV-7	RSLSRRLGKYM
GLYMA-36	KVSCRRLGGYL
RTFL18	RSISRRLGKYM
GLYMA-37	KLLCRRLGGYL
AQUCA-4	RRLSRGLGGVL
RTFL21	TPCNKKLGGYL
ARALL-13	RVSSKGLGAVL
RTFL16	VSSSRGLGGVL
GLYMA-35	RLSSRGLGGAL
GLYMA-31	KVSCRRLEGYL
ARALL-15	KSQSRRLGKYL
RTFL19	KSQSRRLGKYL
ROSI-1	TSYSRRLGKYM
ROSI-2	KSYSRRLGKYL
Motif 7
RTFL5	MDDENLWKVVKKDSIFETTHFSSKPVFT
ARALL-2	MDDEKLWKVSKKDSIFETTHFSSKPVFT
THEPA-1	MDDEKLWRVSKKDSIFETTHFSAKPDVF
THHALV-1	MDDQKLWKVSKKDSIFETAHFSSKPVVF
ARALL-1	MDVEKLWNHTKKDAIFQTTHFSSSSKPF
RTFL4	MDVEKLWNHTKKDSIFQTTHFSSSSKPF
Motif 8
ARALL-3	SSSSITQKYSS
RTFL2	SSSSITQKYSS
THHALV-3	SSSSITQKYSS
THEPA-3	SSSSITQKYSS
THEPA-2	SSSSITQKYSS
AQUCA-1	TSATPFMRNSS
GLYMA-4	TTSSPLIKNSS
GLYMA-18	TSSSSLMKNSS
RICCO-1	SSTSPLMKNSS
POPTR-13	SSTSSLMKNSS
POPTR-4	SSTSSLMKDSS
MEDTR-3	SSSSSFIKNTS
GLYMA-5	STSTPFIKNSS
GLYMA-6	SSSTPFIKNSS
GLYMA-23	TSSSSLMKNSS
GLYMA-21	TSSSSIMKNSS
GLYMA-24	TSSSSLMKNSS
GLYMA-22	TSSSSIMKNSS
GLYMA-20	TSSSSIMKNSS
GLYMA-19	TPSSSLMKNSS
Motif 9
RTFL5	SQKGASVTRKCRNMA
ARALL-2	SQKGASVTRKCRNMA
THEPA-1	SQKGASVTRKCRNVA
THHALV-1	SQKGASVTRKCRTKA
GRMZM-7	GGGCAGLRRRCYKVL
GRMZM-8	GGGCAGLRRRCYAVL
ARALL-1	SQKGASVTGKCFKVA
SORBI-3	GGGCAGLRRRCYAVL
RTFL4	SKKGASVTGKCFKVA
Os05t0179100_01	MAKPAELRRRCYAVL
BRADI-4	AAAGCGLRRRCYTVL
Os01t0178850_00	GCAGVGLAGRCNAVL
PICSI-1	APTDHGLGKRCAARA
SORBI-2	QKAVGGFAGRCNAVL
D7MV75_ARALL	PNRKTSFGDRCLLMA
GRMZM-6	QKPVGGLAGRCNAVL
RTFL12	PNRKTRFGDRCLLMA
POPTR-7	GHGKNGFRRRCLSMA
GLYMA-26	SCRKTSLRKRCYLVA
GLYMA-27	SCRKTSLRKRCYLVA
Motif 10
HORVD-1	GGGGDPFLKRSASTRDQAIGR
BRADI-1	GGGGDPFLKRSASTRDQVIGR
SORBI-1	AGGGDSLLKRSSSMRDVPAIG
GRMZM-1	GGGGDSLLKRSSSMRDAPAIG
GRMZM-2	SGGGDSLLKRSSSMRDVAAIG
Os03t0272900_01	GAGGDPFLKRSASSRDQVIGR
Motif 11
GLYMA-8	NHHKEYLFIERDMMQEDISSCTRHVFEPF
GLYMA-9	NHHKKYLFIERDMMQEDISSCTRHVCEPF
Motif 12
GLYMA-12	QQQQQQQQ
GLYMA-13	QQQQQQQQ
Os01t0972300_01	QHQQQQQQ
MEDTR-4	NHQQQEEQ
GRMZM-3	QQQQQQQQ
BRADI-2	EQQEQEQQ
Motif 13
VITVI-2	QELKIEFRIEFVLIPTFEVLSFKAVKFIDGEKTAVNISPAIFRRLGTTNN
POPTR-9	HELKIRFHVEFVLFPTFEMLSFKAIKFFEGEKIAVLLSPTIFRHLGSTNN
Motif 14
GRMZM-7	SASVCSAYHHLSVPAAAADAA
GRMZM-8	ASAVCSAYRQLSAPAAAADRG
SORBI-3	STSVCSAAYHHLSAADAAAAD
Os01t0972300_01	SASVTASRHATTAWSAAGAGG
Os05t0179100_01	SASICSAYRHLSATPADDNGD
BRADI-4	SASVCSSYHHLSTQADADDGG
Os01t0178850_00	ASSVCSAYRHLSSSSAMGPTP
Motif 15
RTFL23	MLVSNISGKLMSQLMEKMKERLEKMKRTV
ARALL-10	MLVSNISGKLMSQLMEKMKERLEKMRRTV
THHALV-6	ICGCPTYLELMRQLMETMKERLEKMKRTM
Motif 16
AQUCA-1	HGTSSLPPPPPPQFY
GLYMA-4	NNNNTDQTTAPPLYF
GLYMA-18	INNNTDQSTVPPIMY
RICCO-1	ASSLTHSASAPPQFY
POPTR-13	TNTLAHSASAPPQLY
POPTR-4	AITLTHSASEPPQFY
Motif 17
VITVI-2	AAECFGSNNSQLAQAILARLNQRLRAPVGKPLQRAAFYFKEALHSLLT
POPTR-9	AADCFDSNELQVAQVILERLNHRHQSPNGKPLQRAAFFFKEALQSLLT
Motif 18
RTFL4	KSHFTRSFSTK
ARALL-1	KSHFTRSFSTK
CARPA-1	KSVFTRSFSTK
GLYMA-2	NNNLPRSFSQK
GLYMA-3	NNNLPRSFSQK
MEDTR-1	SGNLSRSYSQK
ARALL-3	SSSISRSFSRK
THEPA-3	SSSISRSFSRK
RTFL2	SSSISRSFSRK
THHALV-3	SSSVSRSFSRK
THHALV-5	SSGLTRSGSAP
THEPA-4	SSGLTRSGSAP
BRADI-2	TGGLSRSFSAS
GLYMA-1	SSLFSRSCSTR
GLYMA-7	SSLFSRSCSTR
SOLYC-2	KSSLSRSSSQK
RTFL8	SSSLTRSGSVH
POPTR-9	TSGFARTESQK
GRMZM-3	GSVLSRSYSAS
Motif 19
THEPA-5	MGQCSSTTKMRRKRK
MARPO-1	MGQCYTAQQKPRERW
ARALL-11	MGQCSSTTKMRRKRK
PICSI-1	MGQCFSGPAKTEGQW
RTFL6	MGQCSSATKMRRKRK
PICSI-2	MGHCFSGHAKAERQW
RICCO-5	MGQCASGRRVVKVRE
AQUCA-5	MGQCTSTRSKESKRW
Motif 20
VITVI-2	VQTIKAYKAFSMISPIAMFSNFTASQA
POPTR-9	VQTIKAYKAFFSISPIPMFTDFTTNQA
Motif 21
VITVI-2	NFINGLEFYTAMLESLDAGGAGAGGDW
POPTR-9	NFVNCLEFYSMMFESLDAAVITAGGDW
Motif 22
RICCO-3	RQHVCEPC
GLYMA-13	QQEACDPC
ROT4	ENGTCEPC
ARALL-5	EKGTCEPC
GLYMA-10	QHQVCDPC
GLYMA-11	QHQNCDPC
POPTR-9	QLHGCEPC
Motif 23
RTFL14	VRTWKRCSKQI
ARALL-12	VRTWKRCSKQI
POPTR-91	LRSWQRCSKQI
RICCO-4	FRSWQRCSRLV
GLYMA-28	VRSWERCSKQV
GLYMA-29	VRPWGRCSKYI
Motif 24
HORVD-1	AAAASASGCAA
BRADI-1	GAASSAGGCAA
SORBI-1	AAAAAAGGCAP
GRMZM-1	GAAAGAGGCAA
GRMZM-2	AGAAAAGGCAP
GRMZM-5	AAAASAEDQKP
Motif 25
GLYMA-2	EQKARFYIMRRCVAM
Os01t0525800_01	EHKARLYIIRRCVVM
Motif 26
ARALL-1	MDVEKLWNHTKKDAI
RTFL4	MDVEKLWNHTKKDSI
Mitof 27
ARALL-9	AVKNWDKKKNKPSSPKGVGEF
RTFL20	AVKNWEKKKNKPSSPKGVGEF
Motif 28
VITVI-2	FIHIIDFDIGLGGQYASFMKE
POPTR-9	FLHVIDFDIGFGCHYASLMRE
Motif 29
VITVI-2	NNHSPNPKPLSCNNTTRN
POPTR-9	NNQSQNPKPVSCNNTNNN
Motif 30
GLYMA-31	DYNHSHQQ
RTFL7	DHNNNNSD
ROT4	DQNHDRKD
ARALL-5	DHNHDRKD
ARALL-8	DHNNNNSE
GLYMA-31	DYNHSHEQ
Motif 31
GLYMA-15	MAEFLNYNKCKQGT
GLYMA-16	MAEFQNYNKCKQVT
Motif 32
ARALL-6	MAEFKSKLNKG
RTFL9	MAEFKSKLNKG
ARALL-7	MAGLKRKFNKG
RTFL10	MAGLKRKFNKG
Motif 33
VITVI-2	PQVVVFVDGEGWTD
POPTR-9	PSVVIFVDSEGWTE
Motif 34
THEPA-5	EEGCRESMER
ARALL-11	EEGCRESMER
RTFL6	EECCRESMER
Motif 35
VITVI-2	PGFQWEDHGMHNLDD
POPTR-9	DPIEWEDHVLQTLDW
POPTR-5	GDFEIQDHIPITLNL
Motif 36
RTFL22	MGSNKDLHRQAKNNN
ARALL-16	MGSNKDLHKQVKNIN
Motif 37
VITVI-2	NVCYEPTSVLD
POPTR-9	NLCYEPTSVLD
Motif 38
THEPA-5	NRGCLAMV
ARALL-11	NKGCLAMV
RTFL6	NKGCLAMV
Motif 39
ARALL-4	MGEENSTSGTC
RTFL1	MGEENSTSGTC
Motif 40
GLYMA-12	MAVKESNTSQN
GLYMA-13	MAVKESNTSQN
Motif 41
VITVI-2	FSGAGLGQVQWSQFAESQAEC
POPTR-9	FAGAGMRAVQLSQFADFQAEC
Motif 42
VITVI-2	PPVLRITAVVPEEYAVESRLIKENLFQFA
POPTR-9	TPLLRITAVVTEDTVIGTKLIKERLSQFA
Motif 43
GRMZM-4	HPSIHPSMELF
GRMZM-5	HSTGHPSMELF
Motif 44
VITVI-2	NSFHWNVGSEFVEEL
POPTR-9	NIGNWNAGSDFIQEL
Motif 45
POPTR-9	DFHDDSAPALIKNFPQFGPCSEPQIQSHNLPEFTASQQIDATQFLNSEFN
FRAVE-3	PEANICQPPPHIMFSPLSPHTSPSPLSLNISNNPVGIVFDSMATAGNEIP
Motif 46
GLYMA-5	VSTTPPMY
GLYMA-6	VSTTPPLY
motif 47
RICCO-3	LHMLHHSLLTAGGLQWPQTIPNANTVERT
Os05t0394401_00	LGAGDPELLKAGGRGWRWPPPVGDGGRDT
FRAVE-3	FGILDFGKFDAHGFENPDEDEFGWVGARI
Motif 48
AQUCA-1	FINTTDPHLHYH
POPTR-9	FTTSDDKHFNYY
Motif 49
GLYMA-8	YIINFRKN
GLYMA-9	HIINFRKN
Motif 50
Os05t0394401_00	FIITQKIQTDRSHIEVFTQSGWQQF
Os09t0306632_00	HYILQLVYLHLFHPLPCTQHSHQTM
Motif 51
GRMZM-4	GGKGGMGVRADGSG
GRMZM-5	GGKAGMGVRGADKG
Os01t0844200_01	GGKVAMCVRSGGDG
BRADI-3	SGKAAMSVRGNGNG
Motif 52
RICCO-3	YCIICYYAVAPIAVTTGIEY
Os09t0306632_00	YPLLCHYIKAPHSSFPLIPH
Motif 53
VITVI-2	HLPLPDLPPSQPIYHTQLLPFDF
POPTR-5	PFALCLVPGVSYENVTWMLFFEF
Motif 54
ARALL-14	MEMKKVMM
RTFL18	MEMKRVMM
Motif 55
RTFL14	MAGTVVLRCC
ARALL-12	MAGTVVLRCC
Motif 56
VITVI-2	IEMSLIQPKIFAAVGDVG
POPTR-9	IEMCLLKPKILAAVEGCG
Motif 57
MEDTR-1	NFIRVQKNQQN
VITVI-2	NNIGLQSHQQD
Motif 58
GLYMA-32	MKMGSPSMGG
GLYMA-33	MKMDSASMTG
GLYMA-34	MKMDSASMTG
Motif 59
ARALL-9	MGQFEGRVTTEEAEC
PHYPA-1	MGQFYERDSGTSDAW
PHYPA-2	MGQCYGKETLTSDEN
Motif 60
GRMZM-9	QAEAEAEEEEEDA
Os11t0706500_00	QVVKEEIEEEEVA
Motif 61
ARALL-9	DDQHGASRCNVINQAAADTKEWLDNTINAAPSIGNHCN
Os10t0544100_00	NITPYNEKANTGPDAAKRDRPPLDQQRDTDENTLRECQ
Motif 62
Os03t0272900_01	VGSGGGGG
Os01t0525350_00	EKEGGGGG
Os05t0549232_00	AGGGGGGG
HORVD-3	KGRGGGGG
Motif 63
VITVI-2	PLVATSAW
POPTR-9	PLIATSAW
Motif 64
MEDTR-7	GFHYFFCL
GLYMA-25	GFHLFLHL
Motif 65
ARALL-4	GRDRERDRILI
RTFL1	GRDRERDRILI
Motif 66
GLYMA-14	PFTYILIPTQSHKKGIKEGNEFLFFPRF
MEDTR-7	PFSLTLFTSPSAIYDINHLVLWLFDSNF
Motif 67
ARALL-9	HSCPHFLTQFVNNDI
RTFL11	HSCTARLPQAQNLQI
Motif 68
VITVI-2	LFFFLFLAFP
GLYMA-	LFTFLFAAHH
Motif 69
POPTR-5	WYIWFEIY
Os01t0525350_00	LYIYREIE
Motif 70
GRMZM-7	GGAQETTTTRLDRRR
GRMZM-8	GDDAQETATRLDRRR
SORBI-3	GAQGETTTTRLERRR
Motif 71
MEDTR-1	ESHVNGPF
MARPO-1	ESYGNGCF
Motif 72
Os05t0458200_01	CSPPPPPS
Os05t0110200_00	KSPPPPSS
Motif 73
VITVI-2	MKVPVPAQ
POPTR-9	MKVPAPSP
*The following motif numbers were modified from the original one produced by SALAD in order to make numbers consecutive in the text: Motif 5 (original) was changed to Motif 14 (in Figs. 1, S1 and Table S2) Motif 14 (original) was changed to Motif 5 (in Figs. 1, S1 and Table S2) Motif 11 (original) was changed to Motif 16 (in Figs. 1, S1 and Table S2) Motif 16 (original) was changed to Motif 11 (i…
